# Supplementary material for: Are Sponges Good Natural Sentinels for Monitoring Fish Diversity in Antarctic Coastal Waters?
Source: Ecol Evol. 2025 Dec 16;15(12):e72684. doi: 10.1002/ece3.72684 (PMC12706525; doi:10.1002/ece3.72684)
Supplement: Supplementary file 2 — Table S1: Summary of sequencing output per sample, including the number of raw reads obtained after demultiplexing, total reads retained after clustering, and final reads after contaminant removal. [file ECE3-15-e72684-s002.zip]

Archive with 1 entries (1 files):
- ece372684-sup-0001-TableS1.tsv
