# Supplementary material for: Are Sponges Good Natural Sentinels for Monitoring Fish Diversity in Antarctic Coastal Waters?
Source: Ecol Evol. 2025 Dec 16;15(12):e72684. doi: 10.1002/ece3.72684 (PMC12706525; doi:10.1002/ece3.72684)
Supplement: Supplementary file 2 — Table S1: Summary of sequencing output per sample, including the number of raw reads obtained after demultiplexing, total reads retained after clustering, and final reads after contaminant removal. [file ECE3-15-e72684-s002.zip › ece372684-sup-0001-TableS1.tsv]

Locality	Sample_type	Species	Code	Replicate	Total_reads_initial_after_demultiplexing	Total_reads_after_clustering_not_refined	Total_reads_refined_contaminants_removed
Deception	Porifera	Dendrilla antarctica	S0455	a	13026	9946	9
Deception	Porifera	Dendrilla antarctica	S0455	b	105342	102859	95601
Deception	Porifera	Dendrilla antarctica	S0455	c	10709	6433	42
Deception	Porifera	Dendrilla antarctica	S0465	a	477178	465925	450840
Deception	Porifera	Dendrilla antarctica	S0465	b	328205	322729	322607
Deception	Porifera	Dendrilla antarctica	S0465	c	106746	102240	59763
Deception	Porifera	Dendrilla antarctica	S0470	a	124900	122741	116557
Deception	Porifera	Dendrilla antarctica	S0470	b	201680	197242	1
Deception	Porifera	Dendrilla antarctica	S0470	c	346752	341668	311370
Deception	Porifera	Hemigellius pilosus	S0283	a	8552	8219	0
Deception	Porifera	Hemigellius pilosus	S0283	b	353116	346161	297143
Deception	Porifera	Hemigellius pilosus	S0283	c	14	7	0
Deception	Porifera	Hemigellius pilosus	S0288	a	13765	13496	0
Deception	Porifera	Hemigellius pilosus	S0288	b	78562	77263	0
Deception	Porifera	Hemigellius pilosus	S0288	c	66074	65020	0
Deception	Porifera	Hemigellius pilosus	S0293	a	97743	94609	134
Deception	Porifera	Hemigellius pilosus	S0293	b	380015	372008	202743
Deception	Porifera	Hemigellius pilosus	S0293	c	29235	27775	20964
Deception	Porifera	Hemigellius pilosus	S0298	a	19159	18210	1
Deception	Porifera	Hemigellius pilosus	S0298	b	258	232	0
Deception	Porifera	Hemigellius pilosus	S0298	c	227960	223164	100
Deception	Porifera	Mycale acerata	S0301	a	290847	285111	278435
Deception	Porifera	Mycale acerata	S0301	b	389433	382912	318406
Deception	Porifera	Mycale acerata	S0301	c	32164	31568	129
Deception	Porifera	Mycale acerata	S0306	a	25088	24214	5
Deception	Porifera	Mycale acerata	S0306	b	331434	325995	113422
Deception	Porifera	Mycale acerata	S0306	c	44292	43579	0
Deception	Porifera	Mycale acerata	S0311	a	29039	28333	10
Deception	Porifera	Mycale acerata	S0311	b	232459	228418	3
Deception	Porifera	Mycale acerata	S0311	c	746	718	0
Deception	Porifera	Mycale acerata	S0316	a	30680	29744	2
Deception	Porifera	Mycale acerata	S0316	b	159265	157155	0
Deception	Porifera	Mycale acerata	S0316	c	134618	132440	48
Deception	Porifera	Sphaerotylus antarcticus	S0321	a	4887	4590	0
Deception	Porifera	Sphaerotylus antarcticus	S0321	b	432	413	0
Deception	Porifera	Sphaerotylus antarcticus	S0321	c	1635	1513	0
Deception	Porifera	Sphaerotylus antarcticus	S0324	a	12027	11279	0
Deception	Porifera	Sphaerotylus antarcticus	S0324	b	12222	11966	0
Deception	Porifera	Sphaerotylus antarcticus	S0324	c	490	469	0
Deception	Porifera	Sphaerotylus antarcticus	S0329	a	11468	10789	0
Deception	Porifera	Sphaerotylus antarcticus	S0329	b	14671	14425	0
Deception	Porifera	Sphaerotylus antarcticus	S0329	c	14090	13813	1
Deception	Porifera	Sphaerotylus antarcticus	S0334	a	251912	246910	14
Deception	Porifera	Sphaerotylus antarcticus	S0334	b	15545	15124	0
Deception	Porifera	Sphaerotylus antarcticus	S0334	c	194760	191210	1
Deception	Water	Filter 0.2 microns water	S0421	a	315574	308925	237311
Deception	Water	Filter 0.2 microns water	S0421	b	143972	141341	0
Deception	Water	Filter 0.2 microns water	S0421	c	98736	95534	49299
Deception	Water	Filter 0.2 microns water	S0423	a	36117	34422	11
Deception	Water	Filter 0.2 microns water	S0423	b	55818	53725	1
Deception	Water	Filter 0.2 microns water	S0423	c	11408	10651	2
Deception	Water	Filter 0.2 microns water	S0425	a	402441	395010	3
Deception	Water	Filter 0.2 microns water	S0425	b	488398	479188	0
Deception	Water	Filter 0.2 microns water	S0425	c	401270	393578	1
Deception	Water	Filter 5 microns water	S0420	a	221392	217241	79
Deception	Water	Filter 5 microns water	S0420	b	231963	227909	0
Deception	Water	Filter 5 microns water	S0420	c	425590	416807	119678
Deception	Water	Filter 5 microns water	S0422	a	61957	60150	12
Deception	Water	Filter 5 microns water	S0422	b	39814	38873	0
Deception	Water	Filter 5 microns water	S0422	c	229978	223279	139153
Deception	Water	Filter 5 microns water	S0424	a	50527	49492	0
Deception	Water	Filter 5 microns water	S0424	b	27391	26492	0
Deception	Water	Filter 5 microns water	S0424	c	15478	15164	0
Halfmoon	Porifera	Dendrilla antarctica	S3812	a	59624	58010	197
Halfmoon	Porifera	Dendrilla antarctica	S3812	b	169846	167095	151890
Halfmoon	Porifera	Dendrilla antarctica	S3812	c	210362	206712	198452
Halfmoon	Porifera	Dendrilla antarctica	S3818	a	738	689	39
Halfmoon	Porifera	Dendrilla antarctica	S3818	b	127125	124980	112915
Halfmoon	Porifera	Dendrilla antarctica	S3818	c	813	430	5
Halfmoon	Porifera	Dendrilla antarctica	S3824	a	581386	570832	14
Halfmoon	Porifera	Dendrilla antarctica	S3824	b	150626	141357	63249
Halfmoon	Porifera	Dendrilla antarctica	S3824	c	254568	250194	3
Halfmoon	Porifera	Dendrilla antarctica	S3830	a	3009	2713	14
Halfmoon	Porifera	Dendrilla antarctica	S3830	b	18789	16565	4
Halfmoon	Porifera	Dendrilla antarctica	S3830	c	91447	89545	6
Halfmoon	Porifera	Sphaerotylus antarcticus	S3834	a	16002	15470	2
Halfmoon	Porifera	Sphaerotylus antarcticus	S3834	b	60016	48162	32
Halfmoon	Porifera	Sphaerotylus antarcticus	S3834	c	11102	10854	77
Halfmoon	Porifera	Sphaerotylus antarcticus	S3839	a	3738	3423	105
Halfmoon	Porifera	Sphaerotylus antarcticus	S3839	b	357543	347282	292774
Halfmoon	Porifera	Sphaerotylus antarcticus	S3839	c	1333	1290	133
Halfmoon	Porifera	Sphaerotylus antarcticus	S3844	a	43849	42802	21
Halfmoon	Porifera	Sphaerotylus antarcticus	S3844	b	520867	503161	302332
Halfmoon	Porifera	Sphaerotylus antarcticus	S3844	c	428	292	15
Halfmoon	Water	Filter 0.2 microns water	S3850	a	300281	295744	289525
Halfmoon	Water	Filter 0.2 microns water	S3850	b	190533	186988	0
Halfmoon	Water	Filter 0.2 microns water	S3850	c	211727	207705	164725
Halfmoon	Water	Filter 0.2 microns water	S3852	a	40934	39928	1008
Halfmoon	Water	Filter 0.2 microns water	S3852	b	58215	56470	0
Halfmoon	Water	Filter 0.2 microns water	S3852	c	35663	34708	0
Halfmoon	Water	Filter 0.2 microns water	S3854	a	62791	60973	75
Halfmoon	Water	Filter 0.2 microns water	S3854	b	113803	91171	8
Halfmoon	Water	Filter 0.2 microns water	S3854	c	54560	53414	11
Halfmoon	Water	Filter 0.2 microns water	S3930	a	302717	297335	14
Halfmoon	Water	Filter 0.2 microns water	S3930	b	31711	18597	10
Halfmoon	Water	Filter 0.2 microns water	S3930	c	148	81	0
Halfmoon	Water	Filter 5 microns water	S3849	a	200034	196335	191097
Halfmoon	Water	Filter 5 microns water	S3849	b	699416	688122	676125
Halfmoon	Water	Filter 5 microns water	S3849	c	19387	18584	11
Halfmoon	Water	Filter 5 microns water	S3851	a	68004	66738	42357
Halfmoon	Water	Filter 5 microns water	S3851	b	97944	95843	115
Halfmoon	Water	Filter 5 microns water	S3851	c	4989	4834	8
Halfmoon	Water	Filter 5 microns water	S3853	a	56015	54983	12
Halfmoon	Water	Filter 5 microns water	S3853	b	2042	1397	3
Halfmoon	Water	Filter 5 microns water	S3853	c	30971	30376	0
O'Higgins	Porifera	Dendrilla antarctica	S2668	a	216762	209801	201524
O'Higgins	Porifera	Dendrilla antarctica	S2668	b	148521	93025	2
O'Higgins	Porifera	Dendrilla antarctica	S2668	c	110800	108876	209
O'Higgins	Porifera	Dendrilla antarctica	S2674	a	102306	95503	81153
O'Higgins	Porifera	Dendrilla antarctica	S2674	b	409297	376789	290188
O'Higgins	Porifera	Dendrilla antarctica	S2674	c	91260	73840	46
O'Higgins	Porifera	Dendrilla antarctica	S2680	a	7964	7523	0
O'Higgins	Porifera	Dendrilla antarctica	S2680	b	10041	9586	0
O'Higgins	Porifera	Dendrilla antarctica	S2680	c	4848	4711	5
O'Higgins	Porifera	Dendrilla antarctica	S2686	a	15549	14195	12
O'Higgins	Porifera	Dendrilla antarctica	S2686	b	72250	66297	0
O'Higgins	Porifera	Dendrilla antarctica	S2686	c	295937	289319	0
O'Higgins	Porifera	Sphaerotylus antarcticus	S2690	a	9837	9162	68
O'Higgins	Porifera	Sphaerotylus antarcticus	S2690	b	5131	4776	2
O'Higgins	Porifera	Sphaerotylus antarcticus	S2690	c	313974	307390	156860
O'Higgins	Porifera	Sphaerotylus antarcticus	S2695	a	16039	15306	0
O'Higgins	Porifera	Sphaerotylus antarcticus	S2695	b	4588	4396	17
O'Higgins	Porifera	Sphaerotylus antarcticus	S2695	c	4137	3758	1
O'Higgins	Water	Filter 0.2 microns water	S2751	a	283761	273956	155
O'Higgins	Water	Filter 0.2 microns water	S2751	b	341438	330585	303476
O'Higgins	Water	Filter 0.2 microns water	S2751	c	3405	3210	74
O'Higgins	Water	Filter 0.2 microns water	S2753	a	36726	17008	14
O'Higgins	Water	Filter 0.2 microns water	S2753	b	154359	147109	126625
O'Higgins	Water	Filter 0.2 microns water	S2753	c	1068	955	1
O'Higgins	Water	Filter 0.2 microns water	S2755	a	121800	101598	10
O'Higgins	Water	Filter 0.2 microns water	S2755	b	633210	611467	4
O'Higgins	Water	Filter 0.2 microns water	S2755	c	1014	848	4
O'Higgins	Water	Filter 5 microns water	S2750	a	758777	743747	732817
O'Higgins	Water	Filter 5 microns water	S2750	b	414125	405613	221098
O'Higgins	Water	Filter 5 microns water	S2750	c	409920	403384	380130
O'Higgins	Water	Filter 5 microns water	S2752	a	781155	763550	504163
O'Higgins	Water	Filter 5 microns water	S2752	b	236975	231876	53138
O'Higgins	Water	Filter 5 microns water	S2752	c	11506	10976	322
O'Higgins	Water	Filter 5 microns water	S2754	a	61555	58210	24422
O'Higgins	Water	Filter 5 microns water	S2754	b	339454	331582	230059
O'Higgins	Water	Filter 5 microns water	S2754	c	1917	1837	1158
Rothera	Porifera	Dendrilla antarctica	S1660	a	128827	125809	51
Rothera	Porifera	Dendrilla antarctica	S1660	b	234277	230080	38766
Rothera	Porifera	Dendrilla antarctica	S1660	c	970	841	53
Rothera	Porifera	Dendrilla antarctica	S1665	a	12354	11610	0
Rothera	Porifera	Dendrilla antarctica	S1665	b	3223	3042	15
Rothera	Porifera	Dendrilla antarctica	S1665	c	458	408	0
Rothera	Porifera	Dendrilla antarctica	S1670	a	19290	18375	64
Rothera	Porifera	Dendrilla antarctica	S1670	b	2021	1889	0
Rothera	Porifera	Dendrilla antarctica	S1670	c	223	184	85
Rothera	Porifera	Dendrilla antarctica	S1675	a	141240	137730	25
Rothera	Porifera	Dendrilla antarctica	S1675	b	6390	6155	4
Rothera	Porifera	Dendrilla antarctica	S1675	c	1188	1043	8
Rothera	Porifera	Sphaerotylus antarcticus	S1642	a	3201	2993	191
Rothera	Porifera	Sphaerotylus antarcticus	S1642	b	466	344	0
Rothera	Porifera	Sphaerotylus antarcticus	S1642	c	424	340	67
Rothera	Porifera	Sphaerotylus antarcticus	S1647	a	55097	53722	45
Rothera	Porifera	Sphaerotylus antarcticus	S1647	b	268	198	176
Rothera	Porifera	Sphaerotylus antarcticus	S1647	c	620	504	25
Rothera	Porifera	Sphaerotylus antarcticus	S1652	a	548	520	0
Rothera	Porifera	Sphaerotylus antarcticus	S1652	b	1138	1088	0
Rothera	Porifera	Sphaerotylus antarcticus	S1652	c	370	316	0
Rothera	Porifera	Sphaerotylus antarcticus	S1657	a	123252	120511	1
Rothera	Porifera	Sphaerotylus antarcticus	S1657	b	389	348	0
Rothera	Porifera	Sphaerotylus antarcticus	S1657	c	740	681	2
Rothera	Water	Filter 0.2 microns water	S1636	a	35414	31672	2
Rothera	Water	Filter 0.2 microns water	S1636	b	38847	36931	1
Rothera	Water	Filter 0.2 microns water	S1636	c	18731	17167	0
Rothera	Water	Filter 0.2 microns water	S1639	a	18452	9458	0
Rothera	Water	Filter 0.2 microns water	S1639	b	140146	129368	105198
Rothera	Water	Filter 0.2 microns water	S1639	c	740	475	0
Rothera	Water	Filter 0.2 microns water	S1641	a	219038	214740	77578
Rothera	Water	Filter 0.2 microns water	S1641	b	43779	42434	688
Rothera	Water	Filter 0.2 microns water	S1641	c	2383	1996	296
Rothera	Water	Filter 5 microns water	S1635	a	187201	183173	7
Rothera	Water	Filter 5 microns water	S1635	b	70522	67895	0
Rothera	Water	Filter 5 microns water	S1635	c	424803	415161	139866
Rothera	Water	Filter 5 microns water	S1637	a	439530	430285	396600
Rothera	Water	Filter 5 microns water	S1637	b	135224	132673	126405
Rothera	Water	Filter 5 microns water	S1637	c	224506	219171	14289
Rothera	Water	Filter 5 microns water	S1640	a	230636	225708	210557
Rothera	Water	Filter 5 microns water	S1640	b	50799	49347	34395
Rothera	Water	Filter 5 microns water	S1640	c	474	429	91
TOTAL READS					23195720	22459178	10074592
